# Supplementary material for: Anthocyanin-Rich Grape Pomace Extract (Vitis vinifera L.) from Wine Industry Affects Mitochondrial Bioenergetics and Glucose Metabolism in Human Hepatocarcinoma HepG2 Cells
Source: Molecules. 2018 Mar 8;23(3):611. doi: 10.3390/molecules23030611 (PMC6017946; doi:10.3390/molecules23030611)
Supplement: Supplementary file 1 [file molecules-23-00611-s001.zip]

Archive with 13 entries (12 files):
- Sales_etal_SupplementaryFig5.tiff
- __MACOSX/
- __MACOSX/._Sales_etal_SupplementaryFig5.tiff
- Sales_etal_SupplementaryFig6.pptx
- __MACOSX/._Sales_etal_SupplementaryFig6.pptx
- Sales_etal_SupplementaryFigure1.tiff
- __MACOSX/._Sales_etal_SupplementaryFigure1.tiff
- Sales_etal_SupplementaryFigure2.tiff
- __MACOSX/._Sales_etal_SupplementaryFigure2.tiff
- Sales_etal_SupplementaryFigure3.tiff
- __MACOSX/._Sales_etal_SupplementaryFigure3.tiff
- Sales_etal_SupplementaryFigure4.tiff
- __MACOSX/._Sales_etal_SupplementaryFigure4.tiff
